# Supplementary material for: ﻿Discovery of the first resinicolous fungus in Mycosphaerellales (Dothideomycetes): Resinomelaniacommunis from conifer resins in Poland
Source: MycoKeys. 2025 Jul 29;120:119–38. doi: 10.3897/mycokeys.120.154464 (PMC12326175; doi:10.3897/mycokeys.120.154464)
Supplement: XML Treatment for Resinomelania [file mycokeys.120.154464-treatment1.xml]

<!DOCTYPE tp:taxon-treatment
  PUBLIC "-//TaxonX//DTD Taxonomic Treatment Publishing DTD v0 20100105//EN" "tax-treatment-NSO.dtd">
<tp:taxon-treatment xmlns:tp="http://www.plazi.org/taxpub"><tp:treatment-meta><kwd-group><label>Taxon classification</label><kwd>
                <named-content content-type="kingdom">Fungi</named-content>
              </kwd><kwd>
                <named-content content-type="order">Mycosphaerellales</named-content>
              </kwd><kwd>
                <named-content content-type="family">Teratosphaeriaceae</named-content>
              </kwd></kwd-group><mixed-citation publication-type="journal"><person-group><name><surname>Czachura</surname><given-names>Paweł</given-names></name><name><surname>Piątek</surname><given-names>Marcin</given-names></name></person-group><article-title>﻿Discovery of the first resinicolous fungus in <tp:taxon-name><tp:taxon-name-part taxon-name-part-type="order">Mycosphaerellales</tp:taxon-name-part></tp:taxon-name> (<tp:taxon-name><tp:taxon-name-part taxon-name-part-type="class">Dothideomycetes</tp:taxon-name-part></tp:taxon-name>): <italic><tp:taxon-name><tp:taxon-name-part taxon-name-part-type="genus" reg="Resinomelania">Resinomelania</tp:taxon-name-part><tp:taxon-name-part taxon-name-part-type="species" reg="communis">communis</tp:taxon-name-part></tp:taxon-name></italic> from conifer resins in Poland</article-title><source>MycoKeys</source><day>29</day><month>07</month><year>2025</year><volume>120</volume><fpage>119</fpage><lpage>138</lpage><pub-id pub-id-type="doi">10.3897/mycokeys.120.154464</pub-id></mixed-citation></tp:treatment-meta><tp:nomenclature><label>﻿</label><tp:taxon-name>
              <object-id xmlns:xlink="http://www.w3.org/1999/xlink" content-type="arpha" xlink:type="simple">A6BB7CF4-811D-5FB4-9F14-662D4841D21A</object-id>
              <tp:taxon-name-part taxon-name-part-type="genus" reg="Resinomelania">Resinomelania</tp:taxon-name-part>
              <object-id xmlns:xlink="http://www.w3.org/1999/xlink" content-type="mycobank" xlink:type="simple">859781</object-id>
            </tp:taxon-name><tp:taxon-authority>Czachura &amp; Piątek</tp:taxon-authority><tp:taxon-status xmlns:xlink="http://www.w3.org/1999/xlink" xlink:type="simple">gen. nov.</tp:taxon-status></tp:nomenclature><tp:treatment-sec sec-type="etymology" id="SECID0EWPAK"><title>Etymology.</title><p>The genus name refers to a resinicolous lifestyle and the dark, melanized mycelium of this fungus.</p></tp:treatment-sec><tp:treatment-sec sec-type="description" id="SECID0E2PAK"><title>Description.</title><p>Mycelium composed of branched, septate, hyaline, subhyaline, pale brown to brown, smooth or verruculose, cylindrical and moniliform hyphae, with hyphal swellings. Chlamydospores subglobose or broadly ellipsoidal, pale brown to brown, smooth or slightly verruculose, aseptate or muriformly septate, intercalary or terminal, single. Arthroconidia broadly ellipsoidal, one-septate or rarely aseptate, mostly constricted at septa, pale brown to brown, smooth or verruculose, intercalary or terminal, in chains.</p></tp:treatment-sec><tp:treatment-sec sec-type="type species" id="SECID0EAQAK"><title>Type species.</title><p><italic><tp:taxon-name><tp:taxon-name-part taxon-name-part-type="genus" reg="Resinomelania">Resinomelania</tp:taxon-name-part><tp:taxon-name-part taxon-name-part-type="species" reg="communis">communis</tp:taxon-name-part></tp:taxon-name></italic> Czachura &amp; Piątek.</p></tp:treatment-sec></tp:taxon-treatment>
