# Supplementary material for: ﻿Discovery of the first resinicolous fungus in Mycosphaerellales (Dothideomycetes): Resinomelaniacommunis from conifer resins in Poland
Source: MycoKeys. 2025 Jul 29;120:119–38. doi: 10.3897/mycokeys.120.154464 (PMC12326175; doi:10.3897/mycokeys.120.154464)
Supplement: XML Treatment for Resinomelania communis [file mycokeys.120.154464-treatment2.xml]

<!DOCTYPE tp:taxon-treatment
  PUBLIC "-//TaxonX//DTD Taxonomic Treatment Publishing DTD v0 20100105//EN" "tax-treatment-NSO.dtd">
<tp:taxon-treatment xmlns:tp="http://www.plazi.org/taxpub"><tp:treatment-meta><kwd-group><label>Taxon classification</label><kwd>
                <named-content content-type="kingdom">Fungi</named-content>
              </kwd><kwd>
                <named-content content-type="order">Mycosphaerellales</named-content>
              </kwd><kwd>
                <named-content content-type="family">Teratosphaeriaceae</named-content>
              </kwd></kwd-group><mixed-citation publication-type="journal"><person-group><name><surname>Czachura</surname><given-names>Paweł</given-names></name><name><surname>Piątek</surname><given-names>Marcin</given-names></name></person-group><article-title>﻿Discovery of the first resinicolous fungus in <tp:taxon-name><tp:taxon-name-part taxon-name-part-type="order">Mycosphaerellales</tp:taxon-name-part></tp:taxon-name> (<tp:taxon-name><tp:taxon-name-part taxon-name-part-type="class">Dothideomycetes</tp:taxon-name-part></tp:taxon-name>): <italic><tp:taxon-name><tp:taxon-name-part taxon-name-part-type="genus" reg="Resinomelania">Resinomelania</tp:taxon-name-part><tp:taxon-name-part taxon-name-part-type="species" reg="communis">communis</tp:taxon-name-part></tp:taxon-name></italic> from conifer resins in Poland</article-title><source>MycoKeys</source><day>29</day><month>07</month><year>2025</year><volume>120</volume><fpage>119</fpage><lpage>138</lpage><pub-id pub-id-type="doi">10.3897/mycokeys.120.154464</pub-id></mixed-citation></tp:treatment-meta><tp:nomenclature><label>﻿</label><tp:taxon-name>
              <object-id xmlns:xlink="http://www.w3.org/1999/xlink" content-type="arpha" xlink:type="simple">7331A166-5292-5BE3-98E5-2000BB47AA74</object-id>
              <tp:taxon-name-part taxon-name-part-type="genus" reg="Resinomelania">Resinomelania</tp:taxon-name-part>
              <tp:taxon-name-part taxon-name-part-type="species" reg="communis">communis</tp:taxon-name-part>
              <object-id xmlns:xlink="http://www.w3.org/1999/xlink" content-type="mycobank" xlink:type="simple">859782</object-id>
            </tp:taxon-name><tp:taxon-authority>Czachura &amp; Piątek</tp:taxon-authority><tp:taxon-status xmlns:xlink="http://www.w3.org/1999/xlink" xlink:type="simple">sp. nov.</tp:taxon-status><xref ref-type="fig" rid="F2">Figs 2</xref><xref ref-type="fig" rid="F3">, 3</xref></tp:nomenclature><tp:treatment-sec sec-type="etymology" id="SECID0EDSAK"><title>Etymology.</title><p>The epithet is derived from the Latin word that means ‘‘common’’ and refers to the common occurrence of this species on conifer resins.</p><fig id="F2" position="float" orientation="portrait"><object-id xmlns:xlink="http://www.w3.org/1999/xlink" content-type="doi" xlink:type="simple">10.3897/mycokeys.120.154464.figure2</object-id><object-id xmlns:xlink="http://www.w3.org/1999/xlink" content-type="arpha" xlink:type="simple">D39114A3-45A4-5E79-B1B7-B5400BD4FE92</object-id><label>Figure 2.</label><caption><p>Morphology of cultures of <italic><tp:taxon-name><tp:taxon-name-part taxon-name-part-type="genus" reg="Resinomelania">Resinomelania</tp:taxon-name-part><tp:taxon-name-part taxon-name-part-type="species" reg="communis">communis</tp:taxon-name-part></tp:taxon-name></italic> (CBS 152715) after 4 weeks at 25°C: <bold>A, B.</bold> Colony on <abbrev xmlns:xlink="http://www.w3.org/1999/xlink" xlink:title="malt extract agar" id="ABBRID0E4SAK" xlink:type="simple">MEA</abbrev>; <bold>C, D.</bold> Colony on <abbrev xmlns:xlink="http://www.w3.org/1999/xlink" xlink:title="oatmeal agar" id="ABBRID0EDTAK" xlink:type="simple">OA</abbrev>; <bold>E, F.</bold> Colony on <abbrev xmlns:xlink="http://www.w3.org/1999/xlink" xlink:title="potato dextrose agar" id="ABBRID0EJTAK" xlink:type="simple">PDA</abbrev>; <bold>G, H.</bold> Colony on <abbrev xmlns:xlink="http://www.w3.org/1999/xlink" xlink:title="synthetic nutrient-poor agar" id="ABBRID0EPTAK" xlink:type="simple">SNA</abbrev>.</p></caption><graphic xmlns:xlink="http://www.w3.org/1999/xlink" xlink:href="mycokeys-120-119-g002.jpg" position="float" orientation="portrait" xlink:type="simple" id="oo_1384147.jpg"><uri content-type="original_file" xlink:type="simple">https://binary.pensoft.net/fig/1384147</uri></graphic></fig></tp:treatment-sec><tp:treatment-sec sec-type="Typus" id="SECID0EYTAK"><title>Typus.</title><p>Poland • Świętokrzyskie Province, Kielce County, the Świętokrzyski National Park, Mt. Łysica, on resin of <italic><tp:taxon-name><tp:taxon-name-part taxon-name-part-type="genus" reg="Picea">Picea</tp:taxon-name-part><tp:taxon-name-part taxon-name-part-type="species" reg="abies">abies</tp:taxon-name-part></tp:taxon-name></italic>, 18 June 2021, leg. P. Czachura (holotype: KRAM F-60010; culture ex-type: CBS 152715 = P0008).</p><fig id="F3" position="float" orientation="portrait"><object-id xmlns:xlink="http://www.w3.org/1999/xlink" content-type="doi" xlink:type="simple">10.3897/mycokeys.120.154464.figure3</object-id><object-id xmlns:xlink="http://www.w3.org/1999/xlink" content-type="arpha" xlink:type="simple">2C106862-37BB-5CEE-BC35-7A55613290E6</object-id><label>Figure 3.</label><caption><p>Morphology of <italic><tp:taxon-name><tp:taxon-name-part taxon-name-part-type="genus" reg="Resinomelania">Resinomelania</tp:taxon-name-part><tp:taxon-name-part taxon-name-part-type="species" reg="communis">communis</tp:taxon-name-part></tp:taxon-name></italic> (CBS 152715): <bold>A.</bold> Cylindrical hyphae; <bold>B.</bold> Moniliform hyphae; <bold>C.</bold> Cylindrical and moniliform hyphae; <bold>D.</bold> Anastomosing hyphae; <bold>E–G.</bold> Aseptate hyphal swellings; <bold>H–K.</bold> Hyphal swellings in form of multicellular bodies; <bold>L–O.</bold> Chlamydospores; <bold>P–V.</bold> Arthroconidia. Scale bars: 10 μm.</p></caption><graphic xmlns:xlink="http://www.w3.org/1999/xlink" xlink:href="mycokeys-120-119-g003.jpg" position="float" orientation="portrait" xlink:type="simple" id="oo_1384148.jpg"><uri content-type="original_file" xlink:type="simple">https://binary.pensoft.net/fig/1384148</uri></graphic></fig></tp:treatment-sec><tp:treatment-sec sec-type="description" id="SECID0ERVAK"><title>Description.</title><p>Mycelium composed of branched, septate, hyaline to subhyaline (when young) or pale brown to brown (when mature), smooth or verruculose, guttulate, sometimes anastomosing, cylindrical (2.0–5.0 μm wide) and moniliform hyphae (3.5–9.5 μm wide). Hyphae with numerous aseptate, one-septate, or multiseptate hyphal swellings, 5.0–9.5 μm wide; multiseptate hyphal swellings in form of multicellular bodies, which are formed by meristematic development of hyphae. Chlamydospores subglobose or broadly ellipsoidal, pale brown to brown, smooth or slightly verruculose, aseptate or muriformly septate, 6.5–12.5 × 6.0–10.0 μm, intercalary or terminal, single, guttulate. Arthroconidia formed by arthric disarticulation, broadly ellipsoidal, one-septate or rarely aseptate, mostly constricted at septa, pale brown to brown, smooth or verruculose, 6.0–12.5 × 4.5–7.0 μm, intercalary or terminal, in chains, guttulate.</p></tp:treatment-sec><tp:treatment-sec sec-type="description" id="SECID0EWVAK"><title>Culture characteristics.</title><p>Colonies on <abbrev xmlns:xlink="http://www.w3.org/1999/xlink" xlink:title="malt extract agar" id="ABBRID0E3VAK" xlink:type="simple">MEA</abbrev> and <abbrev xmlns:xlink="http://www.w3.org/1999/xlink" xlink:title="potato dextrose agar" id="ABBRID0EAWAK" xlink:type="simple">PDA</abbrev> convex, with folded surface, grey olivaceous to smoke grey, margin slightly lobate to slightly crenate; on <abbrev xmlns:xlink="http://www.w3.org/1999/xlink" xlink:title="malt extract agar" id="ABBRID0EEWAK" xlink:type="simple">MEA</abbrev> reaching 14 mm diam. after 4 weeks at 15 °C and 16 mm diam. after 4 weeks at 25 °C, reverse grayish black; on <abbrev xmlns:xlink="http://www.w3.org/1999/xlink" xlink:title="potato dextrose agar" id="ABBRID0EIWAK" xlink:type="simple">PDA</abbrev> reaching 12 mm diam. after 4 weeks at 15 °C and 16 mm diam. after 4 weeks at 25 °C, reverse grayish black. Colonies on <abbrev xmlns:xlink="http://www.w3.org/1999/xlink" xlink:title="oatmeal agar" id="ABBRID0EMWAK" xlink:type="simple">OA</abbrev> and <abbrev xmlns:xlink="http://www.w3.org/1999/xlink" xlink:title="synthetic nutrient-poor agar" id="ABBRID0EQWAK" xlink:type="simple">SNA</abbrev> flat with protrusion at center, fuscous black, margin nearly entire to slightly undulate; on <abbrev xmlns:xlink="http://www.w3.org/1999/xlink" xlink:title="oatmeal agar" id="ABBRID0EUWAK" xlink:type="simple">OA</abbrev> reaching 10 mm diam. after 4 weeks at 15 °C and 12 mm diam. after 4 weeks at 25 °C, reverse grayish black; on <abbrev xmlns:xlink="http://www.w3.org/1999/xlink" xlink:title="synthetic nutrient-poor agar" id="ABBRID0EYWAK" xlink:type="simple">SNA</abbrev> reaching 6 mm diam. after 4 weeks at 15 °C and 12 mm diam. after 4 weeks at 25 °C, reverse grayish black.</p></tp:treatment-sec><tp:treatment-sec sec-type="material" id="SECID0E3WAK"><title>Additional specimens examined.</title><p>Poland • Małopolskie Province, Tatra County, the Tatra National Park, Dolina Strążyska, on resin of <italic><tp:taxon-name><tp:taxon-name-part taxon-name-part-type="genus" reg="Picea">Picea</tp:taxon-name-part><tp:taxon-name-part taxon-name-part-type="species" reg="abies">abies</tp:taxon-name-part></tp:taxon-name></italic>, 23 Sept. 2020, leg. P. Czachura &amp; M. Piątek (KRAM F-60012; culture: CBS 152716 = P0010); • Podkarpackie Province, Krosno County, the Modrzyna Reserve, on resin of <italic><tp:taxon-name><tp:taxon-name-part taxon-name-part-type="genus" reg="Pinus">Pinus</tp:taxon-name-part><tp:taxon-name-part taxon-name-part-type="species" reg="sylvestris">sylvestris</tp:taxon-name-part></tp:taxon-name></italic>, 22 Oct. 2020, leg. P. Czachura (KRAM F-60014; culture: CBS 152717 = P0012); • Świętokrzyskie Province, Kielce County, the Świętokrzyski National Park, the strict protection area Mokry Bór, on resin of <italic><tp:taxon-name><tp:taxon-name-part taxon-name-part-type="genus" reg="Pinus">Pinus</tp:taxon-name-part><tp:taxon-name-part taxon-name-part-type="species" reg="sylvestris">sylvestris</tp:taxon-name-part></tp:taxon-name></italic>, 18 June 2021, leg. P. Czachura (KRAM F-60016; culture: CBS 152718 = P0014); • Świętokrzyskie Province, Kielce County, the Świętokrzyski National Park, Psarska Góra, on resin of <italic><tp:taxon-name><tp:taxon-name-part taxon-name-part-type="genus" reg="Abies">Abies</tp:taxon-name-part><tp:taxon-name-part taxon-name-part-type="species" reg="alba">alba</tp:taxon-name-part></tp:taxon-name></italic>, 15 Oct. 2020, leg. P. Czachura (KRAM F-60019; culture: CBS 152719 = P0017); • Podkarpackie Province, Krosno County, the Modrzyna Reserve, on resin of <tp:taxon-name><tp:taxon-name-part taxon-name-part-type="genus" reg="Larix">Larix</tp:taxon-name-part><tp:taxon-name-part taxon-name-part-type="species" reg="decidua">decidua</tp:taxon-name-part><tp:taxon-name-part taxon-name-part-type="infraspecific-rank">ssp.</tp:taxon-name-part><tp:taxon-name-part taxon-name-part-type="subspecies" reg="polonica">polonica</tp:taxon-name-part></tp:taxon-name>, 22 June 2021, leg. P. Czachura (KRAM F-60021; culture: CBS 152720 = P0019); • Świętokrzyskie Province, Kielce County, the Świętokrzyski National Park, the strict protection area Psarski Dół, on resin of <italic><tp:taxon-name><tp:taxon-name-part taxon-name-part-type="genus" reg="Picea">Picea</tp:taxon-name-part><tp:taxon-name-part taxon-name-part-type="species" reg="abies">abies</tp:taxon-name-part></tp:taxon-name></italic>, 16 Oct. 2020, leg. P. Czachura (KRAM F-60011; culture: P0009); • Małopolskie Province, Tatra County, the Tatra National Park, Dolina Filipka, on resin of <italic><tp:taxon-name><tp:taxon-name-part taxon-name-part-type="genus" reg="Picea">Picea</tp:taxon-name-part><tp:taxon-name-part taxon-name-part-type="species" reg="abies">abies</tp:taxon-name-part></tp:taxon-name></italic>, 15 July 2021, leg. P. Czachura &amp; M. Piątek (KRAM F-60013; culture: P0011); • Świętokrzyskie Province, Kielce County, the Świętokrzyski National Park, Dolina Czarnej Wody, on resin of <italic><tp:taxon-name><tp:taxon-name-part taxon-name-part-type="genus" reg="Pinus">Pinus</tp:taxon-name-part><tp:taxon-name-part taxon-name-part-type="species" reg="sylvestris">sylvestris</tp:taxon-name-part></tp:taxon-name></italic>, 15 Oct. 2020, leg. P. Czachura (KRAM F-60017; culture: P0015); • Podkarpackie Province, Krosno County, the Modrzyna Reserve, on resin of <italic><tp:taxon-name><tp:taxon-name-part taxon-name-part-type="genus" reg="Abies">Abies</tp:taxon-name-part><tp:taxon-name-part taxon-name-part-type="species" reg="alba">alba</tp:taxon-name-part></tp:taxon-name></italic>, 21 June 2021, leg. P. Czachura (KRAM F-60018; culture: P0016); • Małopolskie Province, Tatra County, the Tatra National Park, Łysa Skałka, on resin of <italic><tp:taxon-name><tp:taxon-name-part taxon-name-part-type="genus" reg="Abies">Abies</tp:taxon-name-part><tp:taxon-name-part taxon-name-part-type="species" reg="alba">alba</tp:taxon-name-part></tp:taxon-name></italic>, 08 Oct. 2020, leg. P. Czachura &amp; M. Piątek (KRAM F-60020; culture: P0018); • Świętokrzyskie Province, Kielce County, the Świętokrzyski National Park, Chełmowa Góra, on resin of <tp:taxon-name><tp:taxon-name-part taxon-name-part-type="genus" reg="Larix">Larix</tp:taxon-name-part><tp:taxon-name-part taxon-name-part-type="species" reg="decidua">decidua</tp:taxon-name-part><tp:taxon-name-part taxon-name-part-type="infraspecific-rank">ssp.</tp:taxon-name-part><tp:taxon-name-part taxon-name-part-type="subspecies" reg="polonica">polonica</tp:taxon-name-part></tp:taxon-name>, 16 Oct. 2020, leg. P. Czachura (KRAM F-60022; culture: P0020); • Świętokrzyskie Province, Kielce County, the Świętokrzyski National Park, Chełmowa Góra, on resin of <tp:taxon-name><tp:taxon-name-part taxon-name-part-type="genus" reg="Larix">Larix</tp:taxon-name-part><tp:taxon-name-part taxon-name-part-type="species" reg="decidua">decidua</tp:taxon-name-part><tp:taxon-name-part taxon-name-part-type="infraspecific-rank">ssp.</tp:taxon-name-part><tp:taxon-name-part taxon-name-part-type="subspecies" reg="polonica">polonica</tp:taxon-name-part></tp:taxon-name>, 19 June 2021, leg. P. Czachura (KRAM F-60023; culture: P0021).</p></tp:treatment-sec><tp:treatment-sec sec-type="notes" id="SECID0EY2AK"><title>Notes.</title><p>The genus <italic><tp:taxon-name><tp:taxon-name-part taxon-name-part-type="genus" reg="Resinomelania">Resinomelania</tp:taxon-name-part></tp:taxon-name></italic> forms a distinct phylogenetic lineage close to the genera <italic><tp:taxon-name><tp:taxon-name-part taxon-name-part-type="genus" reg="Neocatenulostroma">Neocatenulostroma</tp:taxon-name-part></tp:taxon-name></italic> and <italic><tp:taxon-name><tp:taxon-name-part taxon-name-part-type="genus" reg="Sthughesia">Sthughesia</tp:taxon-name-part></tp:taxon-name></italic>. <italic><tp:taxon-name><tp:taxon-name-part taxon-name-part-type="genus" reg="Resinomelania">Resinomelania</tp:taxon-name-part></tp:taxon-name></italic> differs from <italic><tp:taxon-name><tp:taxon-name-part taxon-name-part-type="genus" reg="Neocatenulostroma">Neocatenulostroma</tp:taxon-name-part></tp:taxon-name></italic> by having one-septate or aseptate arthroconidia formed by disarticulation of hyphae. Moreover, <italic><tp:taxon-name><tp:taxon-name-part taxon-name-part-type="genus" reg="Resinomelania">Resinomelania</tp:taxon-name-part></tp:taxon-name></italic> frequently forms hyphal swellings and chlamydospores. In contrast, members of the genus <italic><tp:taxon-name><tp:taxon-name-part taxon-name-part-type="genus" reg="Neocatenulostroma">Neocatenulostroma</tp:taxon-name-part></tp:taxon-name></italic> produce variously shaped, multiseptate conidia (= arthroconidia) with transverse, longitudinal, or oblique septa that arise from conidiophores, which may be aggregated into sporodochia or are formed by disarticulation of hyphae. Additionally, conidia in <italic><tp:taxon-name><tp:taxon-name-part taxon-name-part-type="genus" reg="Neocatenulostroma">Neocatenulostroma</tp:taxon-name-part></tp:taxon-name></italic> are characterized by having rounded, pale cells at both sides (apex and base), while this feature is absent in <italic><tp:taxon-name><tp:taxon-name-part taxon-name-part-type="genus" reg="Resinomelania">Resinomelania</tp:taxon-name-part></tp:taxon-name></italic> (<xref ref-type="bibr" rid="B7">Butin et al. 1996</xref>; <xref ref-type="bibr" rid="B53">Ruibal et al. 2005</xref>; <xref ref-type="bibr" rid="B12">Crous et al. 2007a</xref>; <xref ref-type="bibr" rid="B50">Quaedvlieg et al. 2014</xref>). The morphological comparison of <italic><tp:taxon-name><tp:taxon-name-part taxon-name-part-type="genus" reg="Resinomelania">Resinomelania</tp:taxon-name-part></tp:taxon-name></italic> with <italic><tp:taxon-name><tp:taxon-name-part taxon-name-part-type="genus" reg="Sthughesia">Sthughesia</tp:taxon-name-part></tp:taxon-name></italic> is not possible since <italic><tp:taxon-name><tp:taxon-name-part taxon-name-part-type="genus" reg="Sthughesia">Sthughesia</tp:taxon-name-part><tp:taxon-name-part taxon-name-part-type="species" reg="juniperi">juniperi</tp:taxon-name-part></tp:taxon-name></italic> is described from sexual morph (ascomata with asci and ascospores), although with information that hyphae are moniliform (<xref ref-type="bibr" rid="B2">Barr 1987a</xref>). Additionally, phialides were observed in this fungus (<xref ref-type="bibr" rid="B3">Barr 1987b</xref>). The morphology of <italic><tp:taxon-name><tp:taxon-name-part taxon-name-part-type="genus" reg="Resinomelania">Resinomelania</tp:taxon-name-part><tp:taxon-name-part taxon-name-part-type="species" reg="communis">communis</tp:taxon-name-part></tp:taxon-name></italic>, with hyphae that develop into arthroconidia and chlamydospores, resembles the morphology of different genera and species of so-called “black yeasts”, which are phylogenetically distinct (<xref ref-type="bibr" rid="B32">Isola et al. 2016</xref>; <xref ref-type="bibr" rid="B30">Humphries et al. 2017</xref>; <xref ref-type="bibr" rid="B62">Trovão et al. 2019</xref>; <xref ref-type="bibr" rid="B43">Muggia et al. 2021</xref>; <xref ref-type="bibr" rid="B49">Piątek et al. 2024</xref>).</p></tp:treatment-sec><ref-list><ref id="B7"><mixed-citation xmlns:xlink="http://www.w3.org/1999/xlink" xlink:type="simple"><person-group><name name-style="western"><surname>Butin</surname><given-names>H</given-names></name><name name-style="western"><surname>Pehl</surname><given-names>L</given-names></name><name name-style="western"><surname>de Hoog</surname><given-names>GS</given-names></name><name name-style="western"><surname>Wollenzien</surname><given-names>U</given-names></name></person-group> (<year>1996</year>) <article-title><italic><tp:taxon-name><tp:taxon-name-part taxon-name-part-type="genus">Trimmatostroma</tp:taxon-name-part><tp:taxon-name-part taxon-name-part-type="species">abietis</tp:taxon-name-part></tp:taxon-name></italic> sp. nov. (hyphomycetes) and related species.</article-title><source>Antonie van Leeuwenhoek</source><volume>69</volume>: <fpage>203</fpage>–<lpage>209</lpage>. <ext-link xlink:href="10.1007/BF00399607" ext-link-type="doi" xlink:type="simple">https://doi.org/10.1007/BF00399607</ext-link></mixed-citation></ref><ref id="B53"><mixed-citation xmlns:xlink="http://www.w3.org/1999/xlink" xlink:type="simple"><person-group><name name-style="western"><surname>Ruibal</surname><given-names>C</given-names></name><name name-style="western"><surname>Platas</surname><given-names>G</given-names></name><name name-style="western"><surname>Bills</surname><given-names>GF</given-names></name></person-group> (<year>2005</year>) <article-title>Isolation and characterization of melanized fungi from limestone formations in Mallorca.</article-title><source>Mycological Progress</source><volume>4</volume>(<issue>1</issue>): <fpage>23</fpage>–<lpage>38</lpage>. <ext-link xlink:href="10.1007/s11557-006-0107-7" ext-link-type="doi" xlink:type="simple">https://doi.org/10.1007/s11557-006-0107-7</ext-link></mixed-citation></ref><ref id="B12"><mixed-citation xmlns:xlink="http://www.w3.org/1999/xlink" xlink:type="simple"><person-group><name name-style="western"><surname>Crous</surname><given-names>PW</given-names></name><name name-style="western"><surname>Braun</surname><given-names>U</given-names></name><name name-style="western"><surname>Groenewald</surname><given-names>JZ</given-names></name></person-group> (<year>2007a</year>) <article-title><italic><tp:taxon-name><tp:taxon-name-part taxon-name-part-type="genus">Mycosphaerella</tp:taxon-name-part></tp:taxon-name></italic> is polyphyletic.</article-title><source>Studies in Mycology</source><volume>58</volume>: <fpage>1</fpage>–<lpage>32</lpage>. <ext-link xlink:href="10.3114/sim.2007.58.01" ext-link-type="doi" xlink:type="simple">https://doi.org/10.3114/sim.2007.58.01</ext-link></mixed-citation></ref><ref id="B50"><mixed-citation xmlns:xlink="http://www.w3.org/1999/xlink" xlink:type="simple"><person-group><name name-style="western"><surname>Quaedvlieg</surname><given-names>W</given-names></name><name name-style="western"><surname>Binder</surname><given-names>M</given-names></name><name name-style="western"><surname>Groenewald</surname><given-names>JZ</given-names></name><name name-style="western"><surname>Summerell</surname><given-names>BA</given-names></name><name name-style="western"><surname>Carnegie</surname><given-names>AJ</given-names></name><name name-style="western"><surname>Burgess</surname><given-names>TI</given-names></name><name name-style="western"><surname>Crous</surname><given-names>PW</given-names></name></person-group> (<year>2014</year>) <article-title>Introducing the Consolidated Species Concept to resolve species in the <tp:taxon-name><tp:taxon-name-part taxon-name-part-type="family">Teratosphaeriaceae</tp:taxon-name-part></tp:taxon-name>.</article-title><source><tp:taxon-name><tp:taxon-name-part taxon-name-part-type="genus">Persoonia</tp:taxon-name-part></tp:taxon-name></source><volume>33</volume>: <fpage>1</fpage>–<lpage>40</lpage>. <ext-link xlink:href="10.3767/003158514X681981" ext-link-type="doi" xlink:type="simple">https://doi.org/10.3767/003158514X681981</ext-link></mixed-citation></ref><ref id="B2"><mixed-citation xmlns:xlink="http://www.w3.org/1999/xlink" xlink:type="simple"><person-group><name name-style="western"><surname>Barr</surname><given-names>ME</given-names></name></person-group> (<year>1987a</year>) <article-title>New taxa and combinations in the <tp:taxon-name><tp:taxon-name-part taxon-name-part-type="class">Loculoascomycetes</tp:taxon-name-part></tp:taxon-name>.</article-title><source>Mycotaxon</source><volume>29</volume>: <fpage>501</fpage>–<lpage>505</lpage>.</mixed-citation></ref><ref id="B3"><mixed-citation xmlns:xlink="http://www.w3.org/1999/xlink" xlink:type="simple"><person-group><name name-style="western"><surname>Barr</surname><given-names>ME</given-names></name></person-group> (<year>1987b</year>) Prodromus to Class <tp:taxon-name><tp:taxon-name-part taxon-name-part-type="class">Loculoascomycetes</tp:taxon-name-part></tp:taxon-name>. Hamilton I. Newell, Inc. Amherst, Massachusetts.</mixed-citation></ref><ref id="B32"><mixed-citation xmlns:xlink="http://www.w3.org/1999/xlink" xlink:type="simple"><person-group><name name-style="western"><surname>Isola</surname><given-names>D</given-names></name><name name-style="western"><surname>Zucconi</surname><given-names>L</given-names></name><name name-style="western"><surname>Onofri</surname><given-names>S</given-names></name><name name-style="western"><surname>Caneva</surname><given-names>G</given-names></name><name name-style="western"><surname>de Hoog</surname><given-names>GS</given-names></name><name name-style="western"><surname>Selbmann</surname><given-names>L</given-names></name></person-group> (<year>2016</year>) <article-title>Extremotolerant rock inhabiting black fungi from Italian monumental sites.</article-title><source>Fungal Diversity</source><volume>76</volume>: <fpage>75</fpage>–<lpage>96</lpage>. <ext-link xlink:href="10.1007/s13225-015-0342-9" ext-link-type="doi" xlink:type="simple">https://doi.org/10.1007/s13225-015-0342-9</ext-link></mixed-citation></ref><ref id="B30"><mixed-citation xmlns:xlink="http://www.w3.org/1999/xlink" xlink:type="simple"><person-group><name name-style="western"><surname>Humphries</surname><given-names>Z</given-names></name><name name-style="western"><surname>Seifert</surname><given-names>KA</given-names></name><name name-style="western"><surname>Hirooka</surname><given-names>Y</given-names></name><name name-style="western"><surname>Visagie</surname><given-names>CM</given-names></name></person-group> (<year>2017</year>) <article-title>A new family and genus in <tp:taxon-name><tp:taxon-name-part taxon-name-part-type="order">Dothideales</tp:taxon-name-part></tp:taxon-name> for Aureobasidium-like species isolated from house dust.</article-title><source>IMA Fungus</source><volume>8</volume>: <fpage>299</fpage>–<lpage>315</lpage>. <ext-link xlink:href="10.5598/imafungus.2017.08.02.05" ext-link-type="doi" xlink:type="simple">https://doi.org/10.5598/imafungus.2017.08.02.05</ext-link></mixed-citation></ref><ref id="B62"><mixed-citation xmlns:xlink="http://www.w3.org/1999/xlink" xlink:type="simple"><person-group><name name-style="western"><surname>Trovão</surname><given-names>J</given-names></name><name name-style="western"><surname>Tiago</surname><given-names>I</given-names></name><name name-style="western"><surname>Soares</surname><given-names>F</given-names></name><name name-style="western"><surname>Paiva</surname><given-names>DS</given-names></name><name name-style="western"><surname>Mesquita</surname><given-names>N</given-names></name><name name-style="western"><surname>Coelho</surname><given-names>C</given-names></name><name name-style="western"><surname>Catarino</surname><given-names>L</given-names></name><name name-style="western"><surname>Gil</surname><given-names>F</given-names></name><name name-style="western"><surname>Portugal</surname><given-names>A</given-names></name></person-group> (<year>2019</year>) <article-title>Description of <italic><tp:taxon-name><tp:taxon-name-part taxon-name-part-type="family">Aeminiaceae</tp:taxon-name-part></tp:taxon-name></italic> fam. nov., <italic><tp:taxon-name><tp:taxon-name-part taxon-name-part-type="genus">Aeminium</tp:taxon-name-part></tp:taxon-name></italic> gen. nov. and <italic><tp:taxon-name><tp:taxon-name-part taxon-name-part-type="genus">Aeminium</tp:taxon-name-part><tp:taxon-name-part taxon-name-part-type="species">ludgeri</tp:taxon-name-part></tp:taxon-name></italic> sp. nov. (<tp:taxon-name><tp:taxon-name-part taxon-name-part-type="order">Capnodiales</tp:taxon-name-part></tp:taxon-name>), isolated from a biodeteriorated art-piece in the Old Cathedral of Coimbra, Portugal.</article-title><source>MycoKeys</source><volume>45</volume>: <fpage>57</fpage>–<lpage>73</lpage>. <ext-link xlink:href="10.3897/mycokeys.45.31799" ext-link-type="doi" xlink:type="simple">https://doi.org/10.3897/mycokeys.45.31799</ext-link></mixed-citation></ref><ref id="B43"><mixed-citation xmlns:xlink="http://www.w3.org/1999/xlink" xlink:type="simple"><person-group><name name-style="western"><surname>Muggia</surname><given-names>L</given-names></name><name name-style="western"><surname>Quan</surname><given-names>Y</given-names></name><name name-style="western"><surname>Gueidan</surname><given-names>C</given-names></name><name name-style="western"><surname>Al-Hatmi</surname><given-names>AMS</given-names></name><name name-style="western"><surname>Grube</surname><given-names>M</given-names></name><name name-style="western"><surname>de Hoog</surname><given-names>S</given-names></name></person-group> (<year>2021</year>) <article-title>Sequence data from isolated lichen-associated melanized fungi enhance delimitation of two new lineages within <tp:taxon-name><tp:taxon-name-part taxon-name-part-type="subclass">Chaetothyriomycetidae</tp:taxon-name-part></tp:taxon-name>.</article-title><source>Mycological Progress</source><volume>20</volume>: <fpage>911</fpage>–<lpage>927</lpage>. <ext-link xlink:href="10.1007/s11557-021-01706-8" ext-link-type="doi" xlink:type="simple">https://doi.org/10.1007/s11557-021-01706-8</ext-link></mixed-citation></ref><ref id="B49"><mixed-citation xmlns:xlink="http://www.w3.org/1999/xlink" xlink:type="simple"><person-group><name name-style="western"><surname>Piątek</surname><given-names>M</given-names></name><name name-style="western"><surname>Stryjak-Bogacka</surname><given-names>M</given-names></name><name name-style="western"><surname>Czachura</surname><given-names>P</given-names></name></person-group> (<year>2024</year>) <article-title><tp:taxon-name><tp:taxon-name-part taxon-name-part-type="order">Arthrocatenales</tp:taxon-name-part></tp:taxon-name>, a new order of extremophilic fungi in the <tp:taxon-name><tp:taxon-name-part taxon-name-part-type="class">Dothideomycetes</tp:taxon-name-part></tp:taxon-name>.</article-title><source>MycoKeys</source><volume>108</volume>: <fpage>47</fpage>–<lpage>74</lpage>. <ext-link xlink:href="10.3897/mycokeys.108.128033" ext-link-type="doi" xlink:type="simple">https://doi.org/10.3897/mycokeys.108.128033</ext-link></mixed-citation></ref></ref-list></tp:taxon-treatment>
